# Supplementary material for: SARS-CoV-2 Binding and Neutralization Properties of Peptides Derived from N-Terminus of Human ACE2
Source: Int J Mol Sci. 2023 May 5;24(9):8269. doi: 10.3390/ijms24098269 (PMC10179272; doi:10.3390/ijms24098269)
Supplement: Supplementary file 1 [file ijms-24-08269-s001.zip]

Archive with 1 entries (1 files):
- ijms-2375639-supplementary.pdf
